# Supplementary material for: Mapping ActEarly: Using a child health map to evaluate a City Collaboratory programme on early promotion of good health and wellbeing
Source: PLoS One. 2026 Jan 16;21(1):e0326825. doi: 10.1371/journal.pone.0326825 (PMC12810778; doi:10.1371/journal.pone.0326825)
Supplement: S1 File — (XLSX) [file pone.0326825.s002.xlsx]

## Sheet: CHM COS Table S3
		Outcomes
No	Projects	Access to Education	Speech, language and communication	Emotional and social development	Children get best start in life	Educational attainment	Access to books	Physical activity	Child sedentary behaviour	Healthy eating	Child weight	Childhood obesity	Adult obesity	Child happiness	Child mental health (including children's stress and anxiety)	Child mental wellbeing	Parental mental health	Parental mental wellbeing	Family and social relationships	Safety at home	Domestic abuse	Child social relationships or bullying	Use, quality, and satisfaction with open space	Parks and green spaces (including access to green spaces)	Access to high quality health services	Air pollution	Food availability	Quality of local environment	Traffic (including traffic levels outside schools, parking)	Housing (including homelessness, house overcrowding,availability of affordable housing)	Access to opportunity	Basic care needs met	Employment	Financial stability	Inequality	Poverty
1	The effectiveness evaluation of the Join Us: Move Play (JU:MP) programme	0	0	1	0	0	0	1	1	0	1	0	0	1	0	1	0	0	1	0	0	1	1	0	0	0	0	0	0	0	0	0	0	0	0	0
2	Whole system physical activity strategy: A process evaluation of the strategic and neighbourhood design delivery and evaluation of JU:MP	0	0	0	0	0	0	1	1	0	0	0	0	0	0	0	0	0	0	0	0	0	1	0	0	0	0	0	0	0	0	0	0	0	0	0
3	Understanding how to develop young leaders and evaluating JU:MP Leads	0	0	0	0	0	0	1	1	0	0	0	0	0	0	0	0	0	0	0	0	0	0	0	0	0	0	0	0	0	0	0	0	0	0	0
4	Children and families process evaluation of JU:MP	0	0	0	0	0	0	1	1	0	0	0	0	0	0	0	0	0	0	0	0	0	1	0	0	0	0	0	0	0	0	0	0	0	0	0
5	Faith Settings Living Well (this includes Active Faith Settings and obesity trailblazer)	0	0	0	1	0	0	1	1	1	1	1	0	0	0	0	0	0	0	0	0	0	1	0	0	0	0	0	0	0	0	0	0	0	1	0
6	JU:MP@Home	0	0	0	1	0	0	1	1	0	0	0	0	1	0	0	0	0	0	0	0	0	0	0	0	0	0	0	0	0	0	0	0	0	0	0
7	JU:MP organisational evaluation including organisational change and individual project monitoring (JUMP)	0	0	0	0	0	0	1	1	0	0	0	0	0	0	0	0	1	0	0	0	0	1	0	0	0	0	0	0	0	0	0	0	0	0	0
8	Creating Active Schools evaluation (JUMP)	0	0	0	1	1	0	1	1	0	0	0	0	1	0	1	0	0	0	0	0	1	1	0	0	0	0	0	0	0	0	0	0	0	1	0
9	Green space development and evaluation (JU:MP)	0	0	0	1	0	0	1	1	0	0	0	0	0	0	1	0	1	1	0	0	1	1	1	0	0	0	1	0	0	0	0	0	0	0	0
10	Play in Urban Spaces for Health (PUSH, formally Urban Forest Schools).	0	0	0	1	1	0	1	1	0	0	0	0	1	0	1	0	0	0	0	0	1	1	1	0	0	0	0	0	0	0	0	0	0	1	0
11	BiB Breathes	0	0	0	0	0	0	1	0	0	0	0	0	0	1	0	0	0	0	0	0	0	0	0	0	1	0	1	1	0	0	0	0	0	1	0
12	Healthy School Streets in TH and Bradford	0	0	0	0	0	0	1	0	0	0	0	0	0	0	1	0	1	0	0	0	0	0	0	0	1	0	1	1	0	0	0	0	0	1	0
13	Evaluation of Health Impact Assessment (HIA) policy in TH	0	0	0	0	0	0	0	0	0	0	0	0	0	0	0	0	0	0	0	0	0	0	0	0	0	0	1	0	0	0	0	0	0	1	0
14	Measuring the built environment in studies of child health – a meta-narrative review of associations	0	0	0	1	0	0	0	1	0	1	1	0	0	0	1	0	1	0	0	0	0	1	1	1	0	0	1	1	0	0	0	0	0	0	0
15	ATHLETE: ATHLETE (Advancing Tools for Human Early Lifecourse Exposome Research and Translation)	0	0	0	0	0	0	1	0	0	0	0	0	0	1	0	0	0	0	0	0	0	0	0	0	1	0	1	1	0	0	0	0	0	1	0
16	Systematic review of street-scale interventions and child health	0	0	0	0	0	0	1	0	0	0	0	0	0	0	0	0	0	0	0	0	0	0	0	0	0	0	0	0	0	0	0	0	0	0	0
17	Synergies between housing and local environments for enhanced child wellbeing in Tower Hamlets and Bradford (pilot study)	0	0	0	1	0	0	1	1	0	0	0	0	0	0	1	0	0	1	0	0	1	1	1	1	0	0	1	0	1	0	0	0	0	1	0
18	Fast-food Exposure and Childhood Obesity in Tower Hamlets and Bradford	0	0	0	0	0	0	0	0	1	1	1	0	0	0	0	0	0	0	0	0	0	0	0	0	0	0	0	0	0	0	0	0	0	0	0
19	Healthy Environment Indicators for Bradford	0	0	0	0	0	0	0	0	0	0	0	0	0	0	1	0	0	0	0	0	0	0	0	0	1	0	1	0	0	0	0	0	0	1	0
20	Food Improvement Goals in Schools (FIGS)	0	0	0	1	1	0	0	0	1	0	0	0	0	0	0	0	0	0	0	0	0	0	0	0	0	0	0	0	0	0	1	0	0	1	0
21	Fix our Food	0	0	0	1	1	0	0	0	1	0	0	0	0	0	0	0	0	0	0	0	0	0	0	0	0	1	0	0	0	0	1	0	0	1	1
22	Ethnic cut-offs for defining overweight and obesity status using NCMP data	0	0	0	0	0	0	0	0	0	0	1	0	0	0	0	0	0	0	0	0	0	0	0	0	0	0	0	0	0	0	0	0	0	0	0
23	Using child measurement to better support parents, children & families with excess weight	0	0	0	0	0	0	0	0	1	1	1	0	0	0	0	0	0	0	0	0	0	0	0	0	0	0	0	0	0	0	0	0	0	1	0
24	Free School Meals Quantitative Evaluation in Primary School (HDRC)	0	0	0	0	1	0	0	0	1	1	0	0	0	0	0	0	0	0	0	0	0	0	0	0	0	0	0	0	0	0	1	0	0	1	0
25	CONNECTS-Food project: Whole school approaches to food	0	0	0	1	1	0	0	0	1	0	0	0	0	0	0	0	0	0	0	0	0	0	0	0	0	0	0	0	0	0	1	0	0	1	0
26	Community food assets evaluation (mapping in both areas and grant to NIHR PHR under review)	0	0	0	0	0	0	0	0	1	0	0	0	0	0	0	0	0	0	0	0	0	0	0	0	0	1	0	0	0	1	1	0	0	1	1
27	Yorkshire based evaluation Citizen science project asking young people in secondary schools to test out options and selection based on FSM allowance	0	0	0	0	0	0	0	0	1	0	0	0	0	0	0	0	0	0	0	0	0	0	0	0	0	0	0	0	0	0	1	0	0	0	0
28	Development of the Centre for Coproduction and Peer Research (COPPER)	0	0	0	0	0	0	0	0	0	0	0	0	0	0	0	0	0	0	0	0	0	0	0	0	0	0	0	0	0	0	0	0	0	0	0
29	Evaluation of the ActEarly Coproduction activities	0	0	0	0	0	0	0	0	0	0	0	0	0	0	0	0	0	0	0	0	0	0	0	0	0	0	1	0	0	0	0	0	0	0	0
30	Food consumption pattern and nutrient intakes in children living in Tower Hamlets (Action on Salt and Sugar Project)	0	0	0	0	0	0	0	0	1	1	1	0	0	0	0	0	0	0	0	0	0	0	0	0	0	0	0	0	0	0	0	0	0	0	0
31	Impact of a community alliance welfare benefits advice programme co-located in primary care: a mixed methods uncontrolled before and after study	0	0	0	0	0	0	0	0	0	0	0	0	0	0	0	1	1	0	0	0	0	0	0	0	0	0	0	0	0	0	0	0	1	1	1
32	Earning and Learning: Work-care decisions and young children in Tower Hamlets	1	0	0	1	1	0	0	0	0	0	0	0	0	0	0	0	0	0	0	0	0	0	0	0	0	0	0	0	0	1	1	0	0	1	0
33	Using the Urban iBox with children in Tower Hamlets (TH) and Bradford	0	0	0	0	1	0	0	0	0	0	0	0	0	0	0	0	0	0	0	0	0	0	0	0	0	0	0	0	0	1	0	0	0	0	0
34	Healthy Wealthier Families in East London (formerly Colocation of welfare benefits related to maternity care): Feasibility and acceptability	0	0	0	0	0	0	0	0	0	0	0	0	0	0	0	1	1	0	0	0	0	0	0	0	0	0	0	0	0	0	0	0	1	1	1
35	Inequalities of Access to Early Childhood Provision: the case of Early Learning at 2 in Tower Hamlets	1	0	0	1	1	0	0	0	0	0	0	0	0	0	0	0	0	0	0	0	0	0	0	0	0	0	0	0	0	1	1	0	0	1	0
36	Inequalities of access to Early Years Care and Education in Tower Hamlets and Bradford: mapping, focus groups and interviews	1	0	0	1	1	0	0	0	0	0	0	0	0	0	0	0	0	0	0	0	0	0	0	0	0	0	0	0	0	1	1	0	0	1	0
37	Electronic Development Support Tool (EDST) (Previously "DATA 1"/"ASD Data Linkage")	0	1	1	0	1	0	0	0	0	0	0	0	0	1	1	0	0	0	0	0	1	0	0	0	0	0	0	0	0	0	0	0	0	0	0
38	Glasses in Classes	0	0	0	0	1	0	0	0	0	0	0	0	0	0	0	0	0	0	0	0	0	0	0	0	0	0	0	0	0	0	0	0	0	1	0
39	ClassACT (Covid Air Disinfectant System)	0	0	0	0	0	0	0	0	0	0	0	0	0	0	0	0	0	0	0	0	0	0	0	0	1	0	1	0	0	0	0	0	0	0	0
40	SUCCESS	0	1	1	0	1	0	0	0	0	0	0	0	0	1	0	0	0	0	0	0	1	0	0	0	0	0	0	0	0	0	0	0	0	1	0
41	FUNMOVES	0	0	1	0	1	0	1	0	0	0	0	0	0	0	1	0	0	0	0	0	0	0	0	0	0	0	0	0	0	0	0	0	0	1	0
42	Digital Makers	0	0	0	0	1	0	0	0	0	0	0	0	0	0	0	0	0	0	0	0	0	0	0	0	0	0	0	0	0	1	0	0	0	0	0
33	School Staff Welfare Support Scheme	0	0	0	0	0	0	0	0	0	0	0	0	0	0	0	1	0	0	0	0	0	0	0	0	0	0	0	0	0	0	0	0	0	0	0
44	CAER Ask the Expert Webinars	0	0	0	0	0	0	0	0	0	0	0	0	0	0	0	0	0	0	0	0	0	0	0	0	0	0	0	0	0	0	0	0	0	0	0
45	Evaluation of the BDCT Family Support Worker Pilot Programme	0	0	0	0	1	0	0	0	0	0	0	0	1	1	0	0	0	0	0	0	1	0	0	0	0	0	0	0	0	1	0	0	0	1	0
46	Act Locally (previously Holmewood)	0	0	0	0	0	0	0	0	0	0	0	0	0	0	0	0	0	0	0	0	0	0	0	0	0	0	1	0	0	1	1	0	0	1	0
47	APPG Child of the North	1	0	0	1	1	0	0	0	0	0	0	0	0	0	0	0	0	0	0	0	0	0	0	0	0	0	0	0	0	1	1	0	0	1	1
48	Poverty Proofing the School Day	0	0	0	1	1	1	0	0	0	0	0	0	1	1	0	0	0	0	0	0	1	0	0	0	0	0	0	0	0	1	1	0	0	1	1
49	Exempt accomodation/supported housing	0	0	0	0	0	0	0	0	0	0	0	0	0	0	0	0	1	0	0	0	0	0	0	0	0	0	0	0	1	1	1	0	0	1	1
50	Antipoverty coordination group	0	0	0	0	0	0	0	0	0	0	0	0	0	0	0	0	0	0	0	0	0	0	0	0	0	0	0	0	1	1	1	0	1	1	1
51	Universal Basic Income work	0	0	0	0	1	0	0	0	0	0	0	0	0	1	0	0	0	0	0	0	0	0	0	0	0	0	0	0	0	1	1	1	1	1	1
52	Active Bradford Whole System Physical Activity Strategy	0	0	0	0	0	0	1	1	0	0	0	0	0	0	0	0	0	0	0	0	0	1	1	0	0	0	1	0	0	0	0	0	0	1	0
53	Bradford Food Strategy support	0	0	0	0	0	0	0	0	1	0	0	0	0	0	0	0	0	0	0	0	0	0	0	0	0	1	0	0	0	1	1	0	0	1	0
54	Lived experience of household overcrowding to inform development of overcrowding metrics (Tower Hamlets + Islington)	0	0	0	0	0	0	0	0	0	0	0	0	0	0	1	0	1	0	0	0	0	1	0	0	0	0	0	0	1	0	0	0	0	1	1
55	Realist review of interventions to mitigate the health effects of household overcrowding	0	0	0	0	0	0	0	0	0	0	0	0	0	0	1	0	1	0	0	0	0	0	0	0	0	0	0	0	1	0	0	0	0	1	0
56	Co-Production-Open Space events in Tower Hamlets	0	0	0	0	0	0	0	0	0	0	0	0	0	0	0	0	0	0	0	0	0	0	0	0	0	0	0	0	0	0	0	0	0	0	0
57	Tower Hamlets COVID-19 Walk-In Testing Sites Location Planning. Using Pedestrian demand modelling to aid decision making around COVID-19 testing site locations to make them as accessible to largest number of people and co-loate them in areas of daily routine activity.	0	0	0	0	0	0	0	0	0	0	0	0	0	0	0	0	0	0	0	0	0	0	0	1	0	0	0	0	0	0	0	0	0	0	0
58	UBI for young adults pilot design (Welsh gov basic income pilot)	0	0	0	0	1	0	0	0	0	0	0	0	0	1	0	0	0	0	0	0	0	0	0	0	0	0	0	0	0	1	1	1	1	1	1
59	Understanding ethnic variations in the prevalence and experience of food insecurity	0	0	0	0	0	0	0	0	0	0	0	0	0	1	0	1	0	0	0	0	0	0	0	0	0	0	0	0	0	0	0	0	0	1	1
60	Evaluation of Tower Hamlets Community Food Hub	0	0	0	0	0	0	0	0	0	0	0	0	0	0	0	0	0	0	0	0	0	0	0	0	0	1	0	0	0	1	1	0	0	0	1
61	Inequalities of access to early years services and facilities	1	0	0	1	1	0	0	0	0	0	0	0	0	0	0	0	0	0	0	0	0	0	0	0	0	0	0	0	0	1	0	0	0	1	0
62	Unlocking data to inform public health policy	0	0	0	0	0	0	0	0	0	0	0	0	0	0	0	0	0	0	0	0	0	0	0	0	0	0	0	0	0	0	0	0	0	1	0
63	BABi Network-ebirth cohort-consent platform for routine data	0	0	0	1	0	0	0	0	0	0	0	0	0	0	0	0	0	0	0	0	0	0	0	0	0	0	0	0	0	0	0	0	0	1	0
64	Supporting Young Bradford: Understanding the barriers and enablers of emotional support for young people - £161,799	0	0	1	0	0	0	0	0	0	0	0	0	1	1	0	0	0	1	0	0	1	0	0	0	0	0	0	0	0	0	0	0	0	1	0
65	HUP North	0	0	0	0	0	0	0	0	0	0	0	0	0	0	1	0	1	0	0	0	0	1	1	1	1	0	1	0	1	0	0	0	0	1	0
66	Asset Mapping Visualisation	0	0	0	0	0	0	0	0	0	0	0	0	0	0	0	0	0	0	0	0	0	0	0	0	0	0	1	0	0	0	0	0	0	0	0
67	Family Playrooms and Have you say work	0	0	0	1	0	0	1	1	0	0	0	0	1	0	1	0	1	0	0	0	0	0	0	0	0	0	0	0	0	0	0	0	0	0	0
68	Local Authority Research System	0	0	0	0	0	0	0	0	0	0	0	0	0	0	0	0	0	0	0	0	0	0	0	0	0	0	0	0	0	0	0	0	0	0	0
